# Supplementary material for: Inorganic Nitrogen Transport and Assimilation in Pea (Pisum sativum)
Source: Genes (Basel). 2022 Jan 17;13(1):158. doi: 10.3390/genes13010158 (PMC8774688; doi:10.3390/genes13010158)
Supplement: Supplementary file 1 [file genes-13-00158-s001.zip]

Archive with 2 entries (2 files):
- Supplemental1_ Figures and Table.pdf
- Supplemental2_Protein sequences.txt
